# Supplementary material for: Facile Synthesis of Black Phosphorus Nanosheet@NaReF4 Nanocomposites for Potential Bioimaging
Source: Nanomaterials (Basel). 2022 Sep 27;12(19):3383. doi: 10.3390/nano12193383 (PMC9565442; doi:10.3390/nano12193383)
Supplement: Supplementary file 1 [file nanomaterials-12-03383-s001.zip]

Archive with 1 entries (1 files):
- nanomaterials-1856090-SM.pdf
